# Supplementary material for: Reactive Magnetron Plasma Modification of Electrospun PLLA Scaffolds with Incorporated Chloramphenicol for Controlled Drug Release
Source: Polymers (Basel). 2022 Jan 18;14(3):373. doi: 10.3390/polym14030373 (PMC8839200; doi:10.3390/polym14030373)
Supplement: Supplementary file 1 [file polymers-14-00373-s001.zip]

Archive with 1 entries (1 files):
- polymers-1549814-supplementary.pdf
